# Supplementary material for: ReseqChip: Automated integration of multiple local context probe data from the MitoChip array in mitochondrial DNA sequence assembly
Source: BMC Bioinformatics. 2009 Dec 22;10:440. doi: 10.1186/1471-2105-10-440 (PMC3087351; doi:10.1186/1471-2105-10-440)
Supplement: Additional file 1 — Optimal parameter settings. A CSV file listing the optimal parameter settings obtained from the training for haploid/diploid model and Single base substitutions-Deletions/Insertions variants. [file 1471-2105-10-440-S1.CSV]

QT	Ploidy	Variation Type	minP	k	maxN	minU	Discordant Calls per 100 base calls
3	Hap	Subdel	3	7	5	30	0.1
3	Hap	Subdel	1	3	0	50	0.2
3	Hap	Subdel	1	4	0	50	0.3
3	Hap	Subdel	2	4	0	50	0.5
3	Hap	Subdel	3	3	0	50	0.6
3	Hap	Subdel	3	4	0	50	0.7
3	Hap	Subdel	1	4	0	60	0.8
3	Hap	Subdel	10	0	0	40	0.9
3	Hap	Subdel	10	5	5	50	1
3	Hap	Subdel	10	6	5	50	1.1
3	Hap	Subdel	10	7	5	30	1.2
3	Hap	Subdel	10	5	3	50	1.3
3	Hap	Subdel	10	10	5	50	1.4
3	Hap	Subdel	10	10	4	50	1.5
3	Hap	Subdel	10	11	4	50	1.6
3	Hap	Subdel	10	10	3	30	1.7
3	Hap	Subdel	10	0	0	60	1.8
3	Hap	Subdel	10	7	5	60	2
3	Hap	Subdel	10	0	0	70	2.1
3	Hap	Subdel	10	7	5	70	2.2
6	Hap	Subdel	1	4	2	80	2.3
3	Hap	Subdel	2	7	2	80	2.4
3	Hap	Subdel	2	11	2	80	2.5
3	Hap	Subdel	2	10	2	80	2.6
3	Hap	Subdel	3	10	2	80	2.7
3	Hap	Subdel	4	10	2	80	2.8
3	Hap	Subdel	7	10	2	80	3.3
3	Hap	Subdel	1	4	1	90	3.4
3	Hap	Subdel	2	4	1	90	3.5
3	Hap	Subdel	3	4	1	90	3.6
3	Hap	Subdel	2	11	2	90	3.7
3	Hap	Subdel	3	11	2	90	3.8
3	Hap	Subdel	3	10	3	90	3.9
3	Hap	Subdel	4	10	3	90	4
3	Hap	Subdel	10	9	3	90	4.5
3	Hap	Subdel	10	10	3	90	4.6
3	Hap	Subdel	3	4	1	100	8.4
3	Hap	Subdel	3	11	3	100	8.8
3	Hap	Subdel	3	10	3	100	8.9
3	Hap	Subdel	4	10	3	100	9
3	Hap	Subdel	10	4	1	100	9.3
3	Hap	Subdel	10	11	3	100	9.6
3	Hap	Subdel	10	10	3	100	9.7
3	Hap	Subdel	3	3	2	100	11.2
3	Hap	Subdel	10	3	2	100	11.7
3	Hap	Subdel	10	2	2	100	13.5
3	Hap	Subdel	10	1	1	100	14.3
3	Hap	Subdel	10	0	0	100	16.9
3	Hap	Ins	1	4	1	30	0.1
3	Hap	Ins	10	4	1	30	0.5
3	Hap	Ins	1	6	1	60	1.7
3	Hap	Ins	1	5	1	60	1.9
3	Hap	Ins	4	5	1	60	2.1
3	Hap	Ins	10	5	1	60	2.7
3	Hap	Ins	10	7	3	70	3.9
3	Hap	Ins	10	10	5	70	4
3	Hap	Ins	10	3	2	70	4.2
3	Hap	Ins	10	6	4	70	4.5
3	Hap	Ins	10	4	3	70	4.7
3	Hap	Ins	1	6	2	70	5.1
3	Hap	Ins	10	6	2	70	5.2
3	Hap	Ins	10	4	1	70	5.4
3	Hap	Ins	10	5	2	70	5.5
3	Hap	Ins	10	10	5	80	10.6
3	Hap	Ins	10	2	2	80	11.2
3	Hap	Ins	10	0	0	90	21
3	Hap	Ins	10	5	2	90	23.6
3	Hap	Ins	10	3	1	100	50.5
3	Hap	Ins	10	12	4	100	52.7
9	Hap	Ins	10	3	5	100	52.9
9	Hap	Ins	10	0	0	100	55.6
3	Dip	Subdel	1	2	3	40	0.1
3	Dip	Subdel	2	3	5	40	0.2
3	Dip	Subdel	3	3	5	40	0.3
3	Dip	Subdel	1	2	1	40	0.4
3	Dip	Subdel	1	3	5	50	0.5
3	Dip	Subdel	1	3	2	50	0.6
3	Dip	Subdel	3	4	5	50	0.7
3	Dip	Subdel	3	1	1	50	0.8
3	Dip	Subdel	4	4	5	50	0.9
3	Dip	Subdel	3	4	3	50	1.1
3	Dip	Subdel	3	3	2	50	1.2
3	Dip	Subdel	1	6	5	60	1.3
3	Dip	Subdel	1	3	4	60	1.4
3	Dip	Subdel	2	4	4	60	1.5
3	Dip	Subdel	3	3	5	60	1.6
3	Dip	Subdel	3	1	1	60	1.7
3	Dip	Subdel	4	3	4	60	1.8
3	Dip	Subdel	1	5	5	70	1.9
3	Dip	Subdel	2	6	5	70	2
3	Dip	Subdel	3	2	3	70	2.2
3	Dip	Subdel	4	2	3	70	2.3
3	Dip	Subdel	10	0	0	40	2.5
3	Dip	Subdel	10	0	0	50	2.7
3	Dip	Subdel	10	3	5	50	2.8
3	Dip	Subdel	10	2	3	50	2.9
3	Dip	Subdel	1	3	0	70	3
3	Dip	Subdel	1	4	2	80	3.4
3	Dip	Subdel	1	4	3	80	3.5
3	Dip	Subdel	2	6	5	80	3.7
3	Dip	Subdel	2	4	3	80	3.8
3	Dip	Subdel	3	5	4	80	3.9
3	Dip	Subdel	3	5	5	80	4
3	Dip	Subdel	4	5	5	80	4.1
3	Dip	Subdel	4	4	5	80	4.2
3	Dip	Subdel	10	4	5	80	5.5
3	Dip	Subdel	11	4	5	80	5.7
3	Dip	Subdel	2	2	1	90	6.4
3	Dip	Subdel	3	4	3	90	6.5
3	Dip	Subdel	3	6	5	90	6.6
3	Dip	Subdel	3	2	1	90	6.7
3	Dip	Subdel	3	4	4	90	6.8
3	Dip	Subdel	3	2	2	90	7
3	Dip	Subdel	4	2	2	90	7.1
3	Dip	Subdel	3	3	4	90	7.2
3	Dip	Subdel	4	3	4	90	7.4
3	Dip	Subdel	4	2	3	90	7.5
3	Dip	Subdel	10	3	4	90	8.3
3	Dip	Subdel	11	3	4	90	8.5
3	Dip	Subdel	11	2	3	90	8.7
6	Dip	Subdel	8	4	5	90	10.4
6	Dip	Subdel	10	4	5	90	11.2
6	Dip	Subdel	11	4	5	90	11.5
3	Dip	Subdel	5	6	4	100	14.2
3	Dip	Subdel	8	6	4	100	14.9
3	Dip	Subdel	9	6	4	100	15.2
3	Dip	Subdel	5	6	5	100	15.4
3	Dip	Subdel	10	6	4	100	15.5
6	Dip	Subdel	7	1	1	100	16.1
6	Dip	Subdel	8	4	5	100	16.3
3	Dip	Subdel	4	2	2	100	16.6
6	Dip	Subdel	11	4	5	100	17.4
3	Dip	Subdel	4	3	4	100	18
3	Dip	Subdel	3	2	3	100	18.6
3	Dip	Subdel	4	2	3	100	18.8
3	Dip	Subdel	10	2	3	100	19.7
3	Dip	Subdel	3	0	0	100	20
3	Dip	Subdel	4	0	0	100	20.1
3	Dip	Subdel	10	0	0	100	20.9
3	Dip	Ins	1	5	3	30	0.1
3	Dip	Ins	1	4	2	60	0.6
3	Dip	Ins	1	6	2	60	0.7
3	Dip	Ins	1	5	2	60	0.8
3	Dip	Ins	1	6	3	60	0.9
3	Dip	Ins	10	6	3	60	1.7
3	Dip	Ins	10	6	2	70	4
3	Dip	Ins	1	3	1	70	4.8
3	Dip	Ins	1	6	3	70	5.2
3	Dip	Ins	10	6	3	70	5.6
3	Dip	Ins	1	5	4	70	6.5
3	Dip	Ins	10	5	4	70	6.6
3	Dip	Ins	10	3	1	80	6.9
3	Dip	Ins	10	3	3	80	7.2
3	Dip	Ins	10	4	4	80	7.5
3	Dip	Ins	10	2	1	90	12.3
3	Dip	Ins	10	3	2	90	12.4
3	Dip	Ins	10	2	2	90	12.8
3	Dip	Ins	10	4	4	90	13.6
3	Dip	Ins	10	2	3	90	13.7
3	Dip	Ins	10	3	5	90	13.9
3	Dip	Ins	10	0	0	90	14
3	Dip	Ins	10	3	3	100	46.2
3	Dip	Ins	10	2	2	100	48.4
3	Dip	Ins	10	1	1	100	50.2
3	Dip	Ins	10	3	5	100	53.2
3	Dip	Ins	10	0	0	100	54.9
